# Supplementary material for: Factors Associated with Increased or Decreased Stress Level in French Children during the First COVID-19 Lockdown
Source: Int J Environ Res Public Health. 2023 Mar 6;20(5):4667. doi: 10.3390/ijerph20054667 (PMC10001992; doi:10.3390/ijerph20054667)
Supplement: Supplementary file 1 [file ijerph-20-04667-s001.zip]

Archive with 1 entries (1 files):
- ijerph-2188221-supplementary.pdf
